# Supplementary material for: Genomics-Enabled Analysis of Puroindoline b2 Genes Identifies New Alleles in Wheat and Related Triticeae Species
Source: Int J Mol Sci. 2020 Feb 14;21(4):1304. doi: 10.3390/ijms21041304 (PMC7072932; doi:10.3390/ijms21041304)
Supplement: Supplementary file 1 [file ijms-21-01304-s001.zip]

Archive with 7 entries (6 files):
- Pinb2v_R1suppl_20200212.docx
- __MACOSX/
- __MACOSX/._Pinb2v_R1suppl_20200212.docx
- Table S3_20200212.xlsx
- __MACOSX/._Table S3_20200212.xlsx
- TableS4_Fig3-Info.xlsx
- __MACOSX/._TableS4_Fig3-Info.xlsx
