# Supplementary material for: Genomics-Enabled Analysis of Puroindoline b2 Genes Identifies New Alleles in Wheat and Related Triticeae Species
Source: Int J Mol Sci. 2020 Feb 14;21(4):1304. doi: 10.3390/ijms21041304 (PMC7072932; doi:10.3390/ijms21041304)
Supplement: Supplementary file 1 [file ijms-21-01304-s001.zip › Table S3_20200212.xlsx]

## Sheet: Sheet1
The proein name in the annotation	Abbreviation
ATP-dependent zinc metalloprotease	A
cell division protein 2	Ce
NHL domain protein	N
FBD	Fd
FBD	Fb
FBD	F
Receptor-like protein kinase	Re
Receptor kinase 1	Rk
Receptor kinase 1	Rc
Myb-like DNA-binding domain	Mb
Myb-like DNA-binding domain	My
Myb-like DNA-binding domain	Md
F-box domain containing protein	Fd
F-box domain containing protein	Fc
Retrotransposon protein	Rt
Ribonuclease 3 family protein	Ri
Heavy metal transport superfamily protein	He
Methyltransferase-like	Me
Glycosyltranferase	G
p-loop containing nucleosid esuperfamily protein isoform 2	Pl
Pinb-2v	Pb2
Methyl-CpG-binding domain protein	Mc
Adenylate cyclase type 5	Ad
TFIID subunit 1	Tf
XH/XS domain containing protein	X
transmembrane protein	Tr
PLAC8 family	Pf
cDNA clone 002-134-A11	Cc
TIR-NBS-LRR class	Ti
NF-X1-type zinc finger	Nf
Isoleucine-tRNA ligase	Is
Mis12 protein	Mi
DLV	D
sugar transporter	Su
Chaperone protein HscA homolog	Ch
Indole-3-glycerol phospate synthase-like	I
NADPH dehydrogenase subunit 4L	Nd
F-box domain containing protein	Fc
L-seryl-tRNA(Sec) selemium tranferase	L
Polynucleotidyl transferase	Po
NBS-LRR class family	Nb
TIR-NBS-LRR class	Ti
Ethylene-responsive transcription factor	Et
calcium-dependent protein kinase 15	Ca
Transposon protein	Tp
nuclear RNA polymerase D1B	Nu
Nodulin-like 1 major superfamily protein	Nm
Nodulin-related protein	No
HAD superfamily	H
XH/XS domain containing protein	X
NADPH quinone oxidoredultase subunit 2	Na
SAM domain containing protein	Sa
Rp1-like protein	Rp
ENTH/ANTH/VHS super-family protein	En
CRISPR-associated endonuclease Cas 1	C
Protein FAR1-RELATED SEQUENCE 5	Fa
tRNA synthetase class I	T
photosystem Ⅱ CP43 reaction center protein	Ph
FAR1-related sequence 7	Fr
Phosphatidylinositol-4-phosphate 5-kinase family protein	Pp
Carotenoid cleavage dioxygenase	Cd
Fantastic four-like protein	Fl
Cytochrome c biogenesis FC	Cy
Ribosomal RNA adenine dimethylase family protein	Ra
Chalcone synthase	Ch
DnaJ domain containing protein	Dn
Vesicle-associated membrane protein	Ve
Core-2/I-branching beta-1	Co
Grain softness protein	Gs
Pina	Pa
Pinb	Pb
Hedgehog-interacting-like protein	He
Cytochrome P450 family protein	Cf
UDP-N-acetylglucosamine--N-acetylmuramyl-(pentapeptide)	Ud
Serine protease HtrA-like	Se
NBS-LRR class family	Nl
Sterol-8	St
