# Supplementary material for: Genomics-Enabled Analysis of Puroindoline b2 Genes Identifies New Alleles in Wheat and Related Triticeae Species
Source: Int J Mol Sci. 2020 Feb 14;21(4):1304. doi: 10.3390/ijms21041304 (PMC7072932; doi:10.3390/ijms21041304)
Supplement: Supplementary file 1 [file ijms-21-01304-s001.zip › TableS4_Fig3-Info.xlsx]

## Sheet: Sheet1
Manual_annotation_ID	IWGSC_RefSeqv1.1ID	Protein type	Varieties	Data source
TRIAE_Ta_HMWglu_x_1AL	TraesCS1A02G317311	HMW glutenin	Triticum aestivum	IWGSC
TRIAE_Ta_HMWglu_x_1BL	TraesCS1B02G329711	HMW glutenin	Triticum aestivum	IWGSC
TRIAE_Ta_HMWglu_x_1DL	TraesCS1D02G317211	HMW glutenin	Triticum aestivum	IWGSC
TRIAE_Ta_HMWglu_y_1BL	TraesCS1B02G329992	HMW glutenin	Triticum aestivum	IWGSC
TRIAE_Ta_HMWglu_y_1DL	TraesCS1D02G317301	HMW glutenin	Triticum aestivum	IWGSC
Ta_Purinin_1_1DS	TraesCS1D02G000700	Purinin	Triticum aestivum	IWGSC
Ta_Purinin_2_1DS	TraesCS1D02G000906	Purinin	Triticum aestivum	IWGSC
Ta_Purinin_1AS	TraesCS1A02G007700	Purinin	Triticum aestivum	IWGSC
Ta_Purinin_1BS	TraesCS1B02G011300	Purinin	Triticum aestivum	IWGSC
Ta-LMWglu-m-4-1BS	TraesCS1B02G013500	LMW glutenin	Triticum aestivum	IWGSC
Ta-LMWglu-m-5-1BS	TraesCS1B02G042700	LMW glutenin	Triticum aestivum	IWGSC
Ta_LMWglu_m_3_1AS	TraesCS1A02G010900	LMW glutenin	Triticum aestivum	IWGSC
Ta_LMWglu_m_1_1DS	TraesCS1D02G000200	LMW glutenin	Triticum aestivum	IWGSC
Ta_LMWglu_m_3_1DS	TraesCS1D02G007400	LMW glutenin	Triticum aestivum	IWGSC
Ta_LMWglu_m_5_1DS	TraesCS1D02G008600	LMW glutenin	Triticum aestivum	IWGSC
Ta_LMWglu_m_6_1DS	TraesCS1D02G009400	LMW glutenin	Triticum aestivum	IWGSC
Ta_LMWglu_m_7_1DS	TraesCS1D02G009900	LMW glutenin	Triticum aestivum	IWGSC
Ta_LMWglu_m_8_1DS	TraesCS1D02G015100	LMW glutenin	Triticum aestivum	IWGSC
Ta_1S_Glo_1_4AS	TraesCS4A02G135500	1S globulin	Triticum aestivum	IWGSC
Ta_1S_Glo_1_4BS	TraesCS4B02G017600	1S globulin	Triticum aestivum	IWGSC
Ta_1S_Glo_1_4DS	TraesCS4D02G016100	1S globulin	Triticum aestivum	IWGSC
Ta_1S_Glo_1AL	TraesCS1A02G317500	19kDa globulin	Triticum aestivum	IWGSC
Ta_1S_Glo_2_4AS	TraesCS4A02G041700	1S globulin	Triticum aestivum	IWGSC
Ta_1S_Glo_2_4BL	TraesCS4B02G169700	1S globulin	Triticum aestivum	IWGSC
Ta_1S_Glo_2_4DL	TraesCS4D02G171800	1S globulin	Triticum aestivum	IWGSC
Ta_1S_Glo_3_4BL	TraesCS4B02G262700	1S globulin	Triticum aestivum	IWGSC
Ta_1S_Glo_3_4DL	TraesCS4D02G262800	1S globulin	Triticum aestivum	IWGSC
Ta_1S_Glo_5AL	TraesCS5A02G432100	1S globulin	Triticum aestivum	IWGSC
Ta_1S_Glo_5BL	TraesCS5B02G434100	1S globulin	Triticum aestivum	IWGSC
Ta_1S_Glo_5DL	TraesCS5D02G440000	1S globulin	Triticum aestivum	IWGSC
Ta-Triticin-1AS	TraesCS1A02G066100	Triticin	Triticum aestivum	IWGSC
Ta-Triticin-1BS	TraesCS1B02G084300	Triticin	Triticum aestivum	IWGSC
Ta-Triticin-1DS	TraesCS1D02G067100	Triticin	Triticum aestivum	IWGSC
Ta_ALP_a_3_4AL	TraesCS4A02G453400	Avenin-like protein	Triticum aestivum	IWGSC
Ta_ALP_a_3_7AS	TraesCS7A02G035600	Avenin-like protein	Triticum aestivum	IWGSC
Ta_ALP_a_3_7DS	TraesCS7D02G032100	Avenin-like protein	Triticum aestivum	IWGSC
Ta_ALP_b_5_4AL	TraesCS4A02G453600	Avenin-like protein	Triticum aestivum	IWGSC
Ta_ALP_b_5_7AS	TraesCS7A02G035300	Avenin-like protein	Triticum aestivum	IWGSC
Ta_ALP_b_5_7DS	TraesCS7D02G031800	Avenin-like protein	Triticum aestivum	IWGSC
Ta_ALP_b_6_4AL	TraesCS4A02G453800	Avenin-like protein	Triticum aestivum	IWGSC
Ta_ALP_b_6_7AS	TraesCS7A02G035200	Avenin-like protein	Triticum aestivum	IWGSC
Ta_ALP_b_6_7DS	TraesCS7D02G031700	Avenin-like protein	Triticum aestivum	IWGSC
Ta_ALP_c_1_4AL	TraesCS4A02G451811	Avenin-like protein	Triticum aestivum	IWGSC
Ta_ALP_c_1_7AS	TraesCS7A02G036800	Avenin-like protein	Triticum aestivum	IWGSC
Ta_ALP_c_1_7DS	TraesCS7D02G033200	Avenin-like protein	Triticum aestivum	IWGSC
Ta_Alphagli_10_6B	TraesCS6B02G065749	Alpha gliadin	Triticum aestivum	IWGSC
Ta_Alphagli_11_6B	TraesCS6B02G066100	Alpha gliadin	Triticum aestivum	IWGSC
Ta_Alphagli_18_6B	TraesCS6B02G086500	Alpha gliadin	Triticum aestivum	IWGSC
Ta_Alphagli_19_6B	TraesCS6B02G086522	Alpha gliadin	Triticum aestivum	IWGSC
Ta_Alphagli_2_6B	TraesCS6B02G065993	Alpha gliadin	Triticum aestivum	IWGSC
Ta_Alphagli_3_6AS	TraesCS6A02G049100	Alpha gliadin	Triticum aestivum	IWGSC
Ta_Alphagli_3_6B	TraesCS6B02G065900	Alpha gliadin	Triticum aestivum	IWGSC
Ta_Alphagli_4_6AS	TraesCS6A02G049200	Alpha gliadin	Triticum aestivum	IWGSC
Ta_Alphagli_4_6B	TraesCS6B02G065856	Alpha gliadin	Triticum aestivum	IWGSC
Ta_Alphagli_5_6AS	TraesCS6A02G049400	Alpha gliadin	Triticum aestivum	IWGSC
Ta_Alphagli_5_6B	TraesCS6B02G065800	Alpha gliadin	Triticum aestivum	IWGSC
Ta_Alphagli_6_6AS	TraesCS6A02G049500	Alpha gliadin	Triticum aestivum	IWGSC
Ta_Alphagli_8_6AS	TraesCS6A02G049700	Alpha gliadin	Triticum aestivum	IWGSC
Ta_Alphagli_9_6AS	TraesCS6A02G049800	Alpha gliadin	Triticum aestivum	IWGSC
Ta_Gammagli_1_1AS	TraesCS1A02G007200	Gamma gliadin	Triticum aestivum	IWGSC
Ta_Gammagli_1_1BS	TraesCS1B02G009877	Gamma gliadin	Triticum aestivum	IWGSC
Ta_Gammagli_2_1AS	TraesCS1A02G007236	Gamma gliadin	Triticum aestivum	IWGSC
Ta_Gammagli_2_1BS	TraesCS1B02G010400	Gamma gliadin	Triticum aestivum	IWGSC
Ta_Gammagli_4_1AS	TraesCS1A02G007344	Gamma gliadin	Triticum aestivum	IWGSC
Ta_Gammagli_5_1AS	TraesCS1A02G007400	Gamma gliadin	Triticum aestivum	IWGSC
Ta_Gammagli_6_1AS	TraesCS1A02G007405	Gamma gliadin	Triticum aestivum	IWGSC
Ta_GSP_5AS	TraesCS5A02G003300	Grain softness protein	Triticum aestivum	IWGSC
Ta_GSP_5BS	TraesCS5B02G003500	Grain softness protein	Triticum aestivum	IWGSC
Ta_GSP_5DS	TraesCS5D02G004000	Grain softness protein	Triticum aestivum	IWGSC
Ta_Pin-a_5DS	TraesCS5D02G004100	Puroindoline	Triticum aestivum	IWGSC
Ta_Pin-b_5DS	TraesCS5D02G004300	Puroindoline	Triticum aestivum	IWGSC
Ta_Pinb2_1_7AL	TraesCS7A02G514400	Puroindoline-2v	Triticum aestivum	IWGSC
Ta_Pinb2_2_7AL	TraesCS7A02G514500	Puroindoline-2v	Triticum aestivum	IWGSC
Ta_Pinb2_3_7AL	TraesCS7A02G514505	Puroindoline-2v	Triticum aestivum	IWGSC
Ta_Pinb2_7BL	TraesCS7B02G431200	Puroindoline-2v	Triticum aestivum	IWGSC
Ta_Pinb2_7DL	TraesCS7D02G504800	Puroindoline-2v	Triticum aestivum	IWGSC
Ta_Purothionin_1AL	TraesCS1A02G398200	Purothionin	Triticum aestivum	IWGSC
Ta_Purothionin_1B	TraesCS1B02G426100	Purothionin	Triticum aestivum	IWGSC
Ta_Purothionin_2_1D	TraesCS1D02G405700	Purothionin	Triticum aestivum	IWGSC
Ta_Glo_2_1DL	TraesCS1D02G317300	Globulin	Triticum aestivum	IWGSC
Ta_Glo_3A_1_4AL	TraesCS4A02G296000	Globulin 3	Triticum aestivum	IWGSC
Ta_Glo_3A_2_4AL	TraesCS4A02G296100	Globulin 3	Triticum aestivum	IWGSC
Ta_Glo_3B_4BS	TraesCS4B02G017500	Globulin 3	Triticum aestivum	IWGSC
Ta_Glo_3C_4DS	TraesCS4D02G016000	Globulin 3	Triticum aestivum	IWGSC
Ta_Glo_3_1BL	TraesCS1B02G330000	Globulin	Triticum aestivum	IWGSC
Ta_ATI_3B	TraesCS3B02G569500	Alpha-amylase/trypsin inhibitor	Triticum aestivum	IWGSC
Ta_ATI_1_2BS	TraesCS2B02G004100	Alpha-amylase/trypsin inhibitor	Triticum aestivum	IWGSC
Ta_ATI_2_2BS	TraesCS2B02G004800	Alpha-amylase/trypsin inhibitor	Triticum aestivum	IWGSC
Ta_ATI_1_6BS	TraesCS6B02G008200	Alpha-amylase/trypsin inhibitor	Triticum aestivum	IWGSC
Ta_ATI_2_6BL	TraesCS6B02G287800	Alpha-amylase/trypsin inhibitor	Triticum aestivum	IWGSC
Ta_ATI_1_6DS	TraesCS6D02G000200	Alpha-amylase/trypsin inhibitor	Triticum aestivum	IWGSC
Ta_ATI_2_6DL	TraesCS6D02G241300	Alpha-amylase/trypsin inhibitor	Triticum aestivum	IWGSC
Ta_ATI_1BL	TraesCS1B02G374400	Alpha-amylase/trypsin inhibitor	Triticum aestivum	IWGSC
Hv-Hina	KU925648.1	hordoindoline a	Hordeum vulgare	NCBI
Hv-Hinb-1	KU925676.1	hordoindoline b-1	Hordeum vulgare	NCBI
Hv-Hinb-2	KX020436.1	hordoindoline b-2	Hordeum vulgare	NCBI
Sina	KC784350.1	secaloindoline a	Triticum aestivum x Secale cereale	NCBI
Sinb	KC784351.1	secaloindoline b	Triticum aestivum x Secale cereale	NCBI
